# Supplementary material for: Use of Small-Molecule Inhibitors of CILK1 and AURKA as Cilia-Promoting Drugs to Decelerate Medulloblastoma Cell Replication
Source: Biomedicines. 2026 Jan 24;14(2):265. doi: 10.3390/biomedicines14020265 (PMC12938322; doi:10.3390/biomedicines14020265)
Supplement: Supplementary file 1 [file biomedicines-14-00265-s001.zip]

Archive with 1 entries (1 files):
- biomedicines-3934661-supplementary.pdf
